# Supplementary material for: Lycoris wulingensis, a dwarf new species of Amaryllidaceae from Hunan, China
Source: PhytoKeys. 2021 Apr 21;177:1–9. doi: 10.3897/phytokeys.177.62741 (PMC8081704; doi:10.3897/phytokeys.177.62741)
Supplement: XML Treatment for Lycoris wulingensis [file phytokeys.177.62741-treatment1.xml]

<!DOCTYPE tp:taxon-treatment
  PUBLIC "-//TaxonX//DTD Taxonomic Treatment Publishing DTD v0 20100105//EN" "tax-treatment-NSO.dtd">
<tp:taxon-treatment xmlns:tp="http://www.plazi.org/taxpub"><tp:treatment-meta><kwd-group><label>Taxon classification</label><kwd><named-content xmlns:xlink="http://www.w3.org/1999/xlink" content-type="kingdom">Plantae</named-content></kwd><kwd><named-content xmlns:xlink="http://www.w3.org/1999/xlink" content-type="order">Phyllodocida</named-content></kwd><kwd><named-content xmlns:xlink="http://www.w3.org/1999/xlink" content-type="family">Nereididae</named-content></kwd></kwd-group><mixed-citation publication-type="journal"><person-group><name><surname>Zhang</surname><given-names>Si-Yu</given-names></name><name><surname>Huang</surname><given-names>Ying</given-names></name><name><surname>Zhang</surname><given-names>Pei</given-names></name><name><surname>Zhu</surname><given-names>Ke-Run</given-names></name><name><surname>Chen</surname><given-names>Yong-Bing</given-names></name><name><surname>Shao</surname><given-names>Jian-Wen</given-names></name></person-group><article-title><italic><tp:taxon-name><tp:taxon-name-part taxon-name-part-type="genus" reg="Lycoris">Lycoris</tp:taxon-name-part> <tp:taxon-name-part taxon-name-part-type="species" reg="wulingensis">wulingensis</tp:taxon-name-part></tp:taxon-name></italic>, a dwarf new species of <tp:taxon-name><tp:taxon-name-part taxon-name-part-type="family">Amaryllidaceae</tp:taxon-name-part></tp:taxon-name> from Hunan, China</article-title><source>PhytoKeys</source><day>21</day><month>4</month><year>2021</year><volume>177</volume><fpage>1</fpage><lpage>9</lpage><pub-id pub-id-type="doi">10.3897/phytokeys.177.62741</pub-id></mixed-citation></tp:treatment-meta><tp:nomenclature><tp:taxon-name><object-id xmlns:xlink="http://www.w3.org/1999/xlink" content-type="arpha" xlink:type="simple">1B44D616-36CF-5759-BD45-14786027B365</object-id>
            <tp:taxon-name-part taxon-name-part-type="genus" reg="Lycoris">Lycoris</tp:taxon-name-part>
            <tp:taxon-name-part taxon-name-part-type="species" reg="wulingensis">wulingensis</tp:taxon-name-part>
            <object-id xmlns:xlink="http://www.w3.org/1999/xlink" content-type="ipni" xlink:type="simple">urn:lsid:ipni.org:names:77216601-1</object-id>
          </tp:taxon-name><tp:taxon-authority>S.Y. Zhang</tp:taxon-authority><tp:taxon-status xmlns:xlink="http://www.w3.org/1999/xlink" xlink:type="simple">sp. nov.</tp:taxon-status><xref ref-type="fig" rid="F1">Figs 1</xref><xref ref-type="fig" rid="F2">, 2</xref></tp:nomenclature><tp:treatment-sec sec-type="material" id="SECID0EAAAE"><title>Type.</title><p>China. Hunan, Zhangjiajie County, Wangjiaping Town, Matouxi Village, <named-content xmlns:xlink="http://www.w3.org/1999/xlink" content-type="dwc:verbatimCoordinates" xlink:type="simple"><named-content content-type="geo-json" specific-use="{&#34;type&#34;:&#34;Point&#34;,&#34;coordinates&#34;:[110.801028,29.015194]}" id="NCID0EJAAE" xlink:type="simple">29°0'54.7"N, 110°48'3.7"E</named-content></named-content>, under broad-leaved forest, beside the water ditch, 276 m a.s.l., 22 August 2020, <italic>S.Y. Zhang</italic>, <italic>ZSY202008001</italic> (holotype: ANUB; isotypes: PE, KUN).</p></tp:treatment-sec><tp:treatment-sec sec-type="diagnosis" id="SECID0ESAAE"><title>Diagnosis.</title><p>Most similar to <tp:taxon-name><tp:taxon-name-part taxon-name-part-type="genus" reg="Lycoris">L.</tp:taxon-name-part> <tp:taxon-name-part taxon-name-part-type="hybrid-sign">×</tp:taxon-name-part> <tp:taxon-name-part taxon-name-part-type="species" reg="haywardii">haywardii</tp:taxon-name-part></tp:taxon-name>, but differs from it by smaller plant and flower sizes (Figs <xref ref-type="fig" rid="F3">3</xref>, <xref ref-type="fig" rid="F4">4</xref>, Table <xref ref-type="table" rid="T2">2</xref>) and it is restricted to north-western Hunan Province (Fig. <xref ref-type="fig" rid="F5">5</xref>).</p><table-wrap id="T2" position="float" orientation="portrait"><label>Table 2.</label><caption><p>Comparison the morphology and distribution of <italic><tp:taxon-name><tp:taxon-name-part taxon-name-part-type="genus" reg="Lycoris">Lycoris</tp:taxon-name-part> <tp:taxon-name-part taxon-name-part-type="species" reg="wulingensis">wulingensis</tp:taxon-name-part></tp:taxon-name></italic> and its related species.</p></caption><table id="TID0E5QAE" rules="all"><tbody><tr><th rowspan="1" colspan="1">Characters</th><th rowspan="1" colspan="1">
                    <italic><tp:taxon-name><tp:taxon-name-part taxon-name-part-type="genus" reg="Lycoris">L.</tp:taxon-name-part> <tp:taxon-name-part taxon-name-part-type="species" reg="wulingensis">wulingensis</tp:taxon-name-part></tp:taxon-name></italic>
                  </th><th rowspan="1" colspan="1">
                    <italic><tp:taxon-name><tp:taxon-name-part taxon-name-part-type="genus" reg="Lycoris">L.</tp:taxon-name-part> <tp:taxon-name-part taxon-name-part-type="hybrid-sign">×</tp:taxon-name-part> <tp:taxon-name-part taxon-name-part-type="species" reg="haywardii">haywardii</tp:taxon-name-part></tp:taxon-name></italic>
                  </th><th rowspan="1" colspan="1">
                    <italic><tp:taxon-name><tp:taxon-name-part taxon-name-part-type="genus" reg="Lycoris">L.</tp:taxon-name-part> <tp:taxon-name-part taxon-name-part-type="species" reg="radiata">radiata</tp:taxon-name-part></tp:taxon-name></italic>
                  </th></tr><tr><td rowspan="1" colspan="1">Leaf</td><td rowspan="1" colspan="1">15–27 cm long, 3–5 (mean = 4.0) mm broad</td><td rowspan="1" colspan="1">40–55 cm long, 8–12 mm broad</td><td rowspan="1" colspan="1">25–45 cm long, 5–10 mm broad</td></tr><tr><td rowspan="1" colspan="1">Bulb</td><td rowspan="1" colspan="1">2–3 cm in diameter</td><td rowspan="1" colspan="1">3.5–5.5 cm in diameter</td><td rowspan="1" colspan="1">3–4.5 cm in diameter</td></tr><tr><td rowspan="1" colspan="1">Scape</td><td rowspan="1" colspan="1">25–30 cm tall, 4–6 mm in diameter</td><td rowspan="1" colspan="1">40–50 cm tall, 8–12 mm in diameter</td><td rowspan="1" colspan="1">35–40 cm tall, 6–9 mm in diameter</td></tr><tr><td rowspan="1" colspan="1">Flower</td><td rowspan="1" colspan="1">Flower rose-red, tepals 2.5–2.8 cm long, apex slightly reversed and slightly undulate, stamen 3–3.5 cm long.</td><td rowspan="1" colspan="1">Flower rose-red, tepals 4.5–6 cm long, apex slightly reversed and slightly undulate, stamen 6–8 cm long.</td><td rowspan="1" colspan="1">Flower red, tepals 3–3.5 cm long, strongly reversed and undulate, stamen 6–8 cm long.</td></tr><tr><td rowspan="1" colspan="1">Distribution</td><td rowspan="1" colspan="1">North-western Hunan (China)</td><td rowspan="1" colspan="1">Southeast Anhui, Southern Jiangsu, Eastern Zhejiang (China)</td><td rowspan="1" colspan="1">Southeast Asia; Southwest, South and East China; Japan; South Korea</td></tr></tbody></table></table-wrap></tp:treatment-sec><tp:treatment-sec sec-type="description" id="SECID0ECGAE"><title>Description.</title><p>Perennial herb. Bulbs nearly spherical, 2–3 cm in diameter, covered brown epidermis, with fine lines on the epidermis. Leaves ligulate, often 4–7, blunt apex, appearing in mid-September, 15–27 cm long, 3–5 mm wide; upper surface dark green, mid-vein distinctly pale; bottom surface light green with a raised mid-rib. Inflorescence scapose, 25–30 cm high, green or reddish-brown; 2 spathe bracts, lanceolate, 2–2.5 cm long, 5–7 mm wide, semi-closed to wrap the bud; 3–7 flowers per umbels, pedicels 1.5–2 cm long, diameter 1.5–2 mm; flowers rose-red; perianth lobes oblanceolate, 2.5–2.8 cm long, about 5 mm wide, apex slightly reversed and undulate; floral tubes light red, about 3 mm long. Filaments 3–3.5 cm long, rose-red, slightly longer than tepals, anther yellow, 2–3 mm long; pistil length 4–4.5 cm, middle and lower part diameter 0.8 mm, rose-red, apex diameter about 0.4 mm, dark-red. Ovary 4 mm in diameter, spherical and green. Capsules three-lobed, green or pale when mature; seeds black, spherical, 5–7 mm in diameter.</p><fig id="F1" position="float" orientation="portrait"><object-id xmlns:xlink="http://www.w3.org/1999/xlink" content-type="doi" xlink:type="simple">10.3897/phytokeys.177.62741.figure1</object-id><object-id xmlns:xlink="http://www.w3.org/1999/xlink" content-type="arpha" xlink:type="simple">213BF886-496A-5FA2-B0A5-A8C4B922B0B3</object-id><label>Figure 1.</label><caption><p>Morphology of <italic><tp:taxon-name><tp:taxon-name-part taxon-name-part-type="genus" reg="Lycoris">Lycoris</tp:taxon-name-part> <tp:taxon-name-part taxon-name-part-type="species" reg="wulingensis">wulingensis</tp:taxon-name-part></tp:taxon-name></italic> S. Y. Zhang, sp. nov. <bold>A</bold> inflorescence <bold>B, C</bold> habitat <bold>D</bold> flower <bold>E</bold> flower bud <bold>F</bold> leaf <bold>G</bold> fruit <bold>H</bold> seeds <bold>I</bold> bulb <bold>J</bold> karyotype (2n = 22) <bold>K</bold> pollen (stained by TTC).</p></caption><graphic xmlns:xlink="http://www.w3.org/1999/xlink" xlink:href="phytokeys-177-001-g001.jpg" position="float" orientation="portrait" xlink:type="simple" id="oo_534133.jpg"><uri content-type="original_file" xlink:type="simple">https://binary.pensoft.net/fig/534133</uri></graphic></fig></tp:treatment-sec><tp:treatment-sec sec-type="phenology" id="SECID0ETHAE"><title>Phenology.</title><p>Flowering from mid-July to late-August; fruiting in September; and leaves growing in mid-September.</p><fig id="F2" position="float" orientation="portrait"><object-id xmlns:xlink="http://www.w3.org/1999/xlink" content-type="doi" xlink:type="simple">10.3897/phytokeys.177.62741.figure2</object-id><object-id xmlns:xlink="http://www.w3.org/1999/xlink" content-type="arpha" xlink:type="simple">740D8D73-03F1-5B21-BD14-8EFBFE2FA27F</object-id><label>Figure 2.</label><caption><p>Morphology of <italic><tp:taxon-name><tp:taxon-name-part taxon-name-part-type="genus" reg="Lycoris">Lycoris</tp:taxon-name-part> <tp:taxon-name-part taxon-name-part-type="species" reg="wulingensis">wulingensis</tp:taxon-name-part></tp:taxon-name></italic> S. Y. Zhang, sp. nov. <bold>A</bold> plant <bold>B</bold> inflorescence <bold>C</bold> flower bud <bold>D</bold> flower <bold>E</bold> fruit <bold>F</bold> seed. The picture was drawn by Ling Wang.</p></caption><graphic xmlns:xlink="http://www.w3.org/1999/xlink" xlink:href="phytokeys-177-001-g002.jpg" position="float" orientation="portrait" xlink:type="simple" id="oo_534134.jpg"><uri content-type="original_file" xlink:type="simple">https://binary.pensoft.net/fig/534134</uri></graphic></fig></tp:treatment-sec><tp:treatment-sec sec-type="distribution" id="SECID0E3IAE"><title>Distribution.</title><p><italic><tp:taxon-name><tp:taxon-name-part taxon-name-part-type="genus" reg="Lycoris">Lycoris</tp:taxon-name-part> <tp:taxon-name-part taxon-name-part-type="species" reg="wulingensis">wulingensis</tp:taxon-name-part></tp:taxon-name></italic> is distributed in the east of Wuling Mountains and its surrounding areas, such as Cili, Linli, Li, Taoyuan and Yongding Counties (Fig. <xref ref-type="fig" rid="F5">5</xref>).</p></tp:treatment-sec><tp:treatment-sec sec-type="habitat" id="SECID0ERJAE"><title>Habitat.</title><p><italic><tp:taxon-name><tp:taxon-name-part taxon-name-part-type="genus" reg="Lycoris">Lycoris</tp:taxon-name-part> <tp:taxon-name-part taxon-name-part-type="species" reg="wulingensis">wulingensis</tp:taxon-name-part></tp:taxon-name></italic> is partial to grow on the edge of forest roads, farmland or riverside beaches, usually under deciduous trees (such as <italic><tp:taxon-name><tp:taxon-name-part taxon-name-part-type="genus" reg="Alangium">Alangium</tp:taxon-name-part> <tp:taxon-name-part taxon-name-part-type="species" reg="chinense">chinense</tp:taxon-name-part></tp:taxon-name></italic> and <italic><tp:taxon-name><tp:taxon-name-part taxon-name-part-type="genus" reg="Pterocarya">Pterocarya</tp:taxon-name-part> <tp:taxon-name-part taxon-name-part-type="species" reg="stenoptera">stenoptera</tp:taxon-name-part></tp:taxon-name></italic>) and accompanied by <italic><tp:taxon-name><tp:taxon-name-part taxon-name-part-type="genus" reg="Pinellia">Pinellia</tp:taxon-name-part> <tp:taxon-name-part taxon-name-part-type="species" reg="ternata">ternata</tp:taxon-name-part></tp:taxon-name></italic>, <italic><tp:taxon-name><tp:taxon-name-part taxon-name-part-type="genus" reg="Commelina">Commelina</tp:taxon-name-part> <tp:taxon-name-part taxon-name-part-type="species" reg="communis">communis</tp:taxon-name-part></tp:taxon-name></italic>, <italic><tp:taxon-name><tp:taxon-name-part taxon-name-part-type="genus" reg="Arthraxon">Arthraxon</tp:taxon-name-part> <tp:taxon-name-part taxon-name-part-type="species" reg="hispidus">hispidus</tp:taxon-name-part></tp:taxon-name></italic> and <italic><tp:taxon-name><tp:taxon-name-part taxon-name-part-type="genus" reg="Ophiopogon">Ophiopogon</tp:taxon-name-part> <tp:taxon-name-part taxon-name-part-type="species" reg="bodinieri">bodinieri</tp:taxon-name-part></tp:taxon-name></italic> etc. The surrounding residents sometimes cultivate it as an ornamental plant.</p></tp:treatment-sec><tp:treatment-sec sec-type="Vernacular name" id="SECID0EEMAE"><title>Vernacular name.</title><p>武陵石蒜 [wǔ líng shí suàn].</p></tp:treatment-sec><tp:treatment-sec sec-type="etymology" id="SECID0EJMAE"><title>Etymology.</title><p>The specific epithet comes from its distribution area of the Wuling Mountains, which is an important biodiversity hotspot in South Central China.</p></tp:treatment-sec><tp:treatment-sec sec-type="Karyotype" id="SECID0EOMAE"><title>Karyotype.</title><p>2n = 22 (Fig. <xref ref-type="fig" rid="F1">1J</xref>).</p></tp:treatment-sec><tp:treatment-sec sec-type="Reproduction" id="SECID0EYMAE"><title>Reproduction.</title><p>This species can reproduce asexually by duplication of bulbs (1.5–2 times per year) and can also sexually reproduce through seeds.</p></tp:treatment-sec><tp:treatment-sec sec-type="conservation status" id="SECID0E4MAE"><title>Conservation status.</title><p>Compared with other species in the <italic><tp:taxon-name><tp:taxon-name-part taxon-name-part-type="genus" reg="Lycoris">Lycoris</tp:taxon-name-part></tp:taxon-name></italic>, the distribution range of <italic><tp:taxon-name><tp:taxon-name-part taxon-name-part-type="genus" reg="Lycoris">Lycoris</tp:taxon-name-part> <tp:taxon-name-part taxon-name-part-type="species" reg="wulingensis">wulingensis</tp:taxon-name-part></tp:taxon-name></italic> is relatively narrow. Based on preliminary investigation, we found only four large populations and some sporadic distribution points. However, considering the lack of in-depth investigation and also considering that some populations may occur in other similar habitats, we classified its conservation status as Data Deficient (<abbrev xmlns:xlink="http://www.w3.org/1999/xlink" xlink:title="Data Deficient" id="ABBRID0EVNAE" xlink:type="simple">DD</abbrev>), according to the IUCN Red List Criteria (<xref ref-type="bibr" rid="B4">IUCN 2019</xref>).</p></tp:treatment-sec><tp:treatment-sec><!--Section generated to contain objects referenced in tp:taxon-treatment.--><fig id="F3" position="float" orientation="portrait"><object-id xmlns:xlink="http://www.w3.org/1999/xlink" content-type="doi" xlink:type="simple">10.3897/phytokeys.177.62741.figure3</object-id><object-id xmlns:xlink="http://www.w3.org/1999/xlink" content-type="arpha" xlink:type="simple">B771CB6C-B7B6-547C-95D5-1665B3D753E8</object-id><label>Figure 3.</label><caption><p>Comparison morphology of <italic><tp:taxon-name><tp:taxon-name-part taxon-name-part-type="genus" reg="Lycoris">Lycoris</tp:taxon-name-part> <tp:taxon-name-part taxon-name-part-type="species" reg="wulingensis">wulingensis</tp:taxon-name-part></tp:taxon-name></italic> and similar species <bold>A</bold> plants (<bold>I</bold>-<italic><tp:taxon-name><tp:taxon-name-part taxon-name-part-type="genus" reg="Lycoris">L.</tp:taxon-name-part> <tp:taxon-name-part taxon-name-part-type="species" reg="wulingensis">wulingensis</tp:taxon-name-part></tp:taxon-name></italic>, <bold>II</bold>-<tp:taxon-name><tp:taxon-name-part taxon-name-part-type="genus" reg="Lycoris">L.</tp:taxon-name-part> <tp:taxon-name-part taxon-name-part-type="hybrid-sign">×</tp:taxon-name-part> <tp:taxon-name-part taxon-name-part-type="species" reg="haywardii">haywardii</tp:taxon-name-part></tp:taxon-name>, <bold>III</bold>-<italic><tp:taxon-name><tp:taxon-name-part taxon-name-part-type="genus" reg="Lycoris">L.</tp:taxon-name-part> <tp:taxon-name-part taxon-name-part-type="species" reg="radiata">radiata</tp:taxon-name-part></tp:taxon-name></italic>) <bold>B–G</bold> flowers (<bold>B, C</bold><italic><tp:taxon-name><tp:taxon-name-part taxon-name-part-type="genus" reg="Lycoris">L.</tp:taxon-name-part> <tp:taxon-name-part taxon-name-part-type="species" reg="wulingensis">wulingensis</tp:taxon-name-part></tp:taxon-name></italic><bold>D, E</bold><tp:taxon-name><tp:taxon-name-part taxon-name-part-type="genus" reg="Lycoris">L.</tp:taxon-name-part> <tp:taxon-name-part taxon-name-part-type="hybrid-sign">×</tp:taxon-name-part> <tp:taxon-name-part taxon-name-part-type="species" reg="haywardii">haywardii</tp:taxon-name-part></tp:taxon-name><bold>F, G</bold><italic><tp:taxon-name><tp:taxon-name-part taxon-name-part-type="genus" reg="Lycoris">L.</tp:taxon-name-part> <tp:taxon-name-part taxon-name-part-type="species" reg="radiata">radiata</tp:taxon-name-part></tp:taxon-name></italic>).</p></caption><graphic xmlns:xlink="http://www.w3.org/1999/xlink" xlink:href="phytokeys-177-001-g003.jpg" position="float" orientation="portrait" xlink:type="simple" id="oo_534135.jpg"><uri content-type="original_file" xlink:type="simple">https://binary.pensoft.net/fig/534135</uri></graphic></fig><fig id="F4" position="float" orientation="portrait"><object-id xmlns:xlink="http://www.w3.org/1999/xlink" content-type="doi" xlink:type="simple">10.3897/phytokeys.177.62741.figure4</object-id><object-id xmlns:xlink="http://www.w3.org/1999/xlink" content-type="arpha" xlink:type="simple">7EF0CBFB-4BA5-5068-955D-2DD1FFB20883</object-id><label>Figure 4.</label><caption><p>Comparison and variation of leaf width and length, bulb diameter and tepal length (flower size) of <italic><tp:taxon-name><tp:taxon-name-part taxon-name-part-type="genus" reg="Lycoris">L.</tp:taxon-name-part> <tp:taxon-name-part taxon-name-part-type="species" reg="wulingensis">wulingensis</tp:taxon-name-part></tp:taxon-name></italic> (A1–A3), <tp:taxon-name><tp:taxon-name-part taxon-name-part-type="genus" reg="Lycoris">L.</tp:taxon-name-part> <tp:taxon-name-part taxon-name-part-type="hybrid-sign">×</tp:taxon-name-part> <tp:taxon-name-part taxon-name-part-type="species" reg="haywardii">haywardii</tp:taxon-name-part></tp:taxon-name> (B1–B3) and <italic><tp:taxon-name><tp:taxon-name-part taxon-name-part-type="genus" reg="Lycoris">L.</tp:taxon-name-part> <tp:taxon-name-part taxon-name-part-type="species" reg="radiata">radiata</tp:taxon-name-part></tp:taxon-name></italic> (C1–C3). In the boxplot, the horizontal line shows the median, the bottom and top of the box show the first and third quartiles. Boxplot marked with different letters differ significantly (post hoc test, P &lt; 0.05).</p></caption><graphic xmlns:xlink="http://www.w3.org/1999/xlink" xlink:href="phytokeys-177-001-g004.jpg" position="float" orientation="portrait" xlink:type="simple" id="oo_534136.jpg"><uri content-type="original_file" xlink:type="simple">https://binary.pensoft.net/fig/534136</uri></graphic></fig><fig id="F5" position="float" orientation="portrait"><object-id xmlns:xlink="http://www.w3.org/1999/xlink" content-type="doi" xlink:type="simple">10.3897/phytokeys.177.62741.figure5</object-id><object-id xmlns:xlink="http://www.w3.org/1999/xlink" content-type="arpha" xlink:type="simple">EB255C7B-087B-5D39-8003-CF88C059E327</object-id><label>Figure 5.</label><caption><p>Distribution map of <italic><tp:taxon-name><tp:taxon-name-part taxon-name-part-type="genus" reg="Lycoris">Lycoris</tp:taxon-name-part> <tp:taxon-name-part taxon-name-part-type="species" reg="wulingensis">wulingensis</tp:taxon-name-part></tp:taxon-name></italic> S.Y. Zhang and its related species.</p></caption><graphic xmlns:xlink="http://www.w3.org/1999/xlink" xlink:href="phytokeys-177-001-g005.jpg" position="float" orientation="portrait" xlink:type="simple" id="oo_534137.jpg"><uri content-type="original_file" xlink:type="simple">https://binary.pensoft.net/fig/534137</uri></graphic></fig></tp:treatment-sec><ref-list><ref id="B4"><mixed-citation xmlns:xlink="http://www.w3.org/1999/xlink" xlink:type="simple"><institution xlink:type="simple">IUCN</institution> (<year>2019</year>) Guidelines for Using the IUCN Red List Categories and Criteria. Version 14. Prepared by the Standards and Petitions Committee. <ext-link xlink:type="simple" ext-link-type="uri" xlink:href="http://cmsdocs.s3.amazonaws.com/RedListGuidelines.pdf">http://cmsdocs.s3.amazonaws.com/RedListGuidelines.pdf</ext-link> [accessed 22 December 2020]</mixed-citation></ref></ref-list></tp:taxon-treatment>
